# Supplementary material for: Salt-Induced Transformations of Hybrid Micelles Formed by Anionic Surfactant and Poly(4-vinylpyridine)
Source: Polymers (Basel). 2022 Nov 23;14(23):5086. doi: 10.3390/polym14235086 (PMC9741239; doi:10.3390/polym14235086)
Supplement: Supplementary file 1 [file polymers-14-05086-s001.zip]

Archive with 1 entries (1 files):
- polymers-2011253-supplementary.pdf
